# Supplementary material for: Comparative Genomics of Lactococcus spp. From Global Aquaculture Outbreaks Reveals Virulence Determinants, Antibiotic Resistance, and Phage Defence Mechanisms
Source: Microbiologyopen. 2025 Nov 14;14(6):e70147. doi: 10.1002/mbo3.70147 (PMC12616882; doi:10.1002/mbo3.70147)
Supplement: Supplementary file 1 — Supplementary Table 1 Antimicrobial resistance genes. [file MBO3-14-e70147-s001.xlsx]

## Sheet: results
ISOLATE	CONTIG	START	END	STRAND	GENE	%COVERAGE	%IDENTITY	DATABASE	ACCESSION	PRODUCT
3749	4	193615	194871	+	MDTA	100	89.1	megares	MEG_3745	Drug and biocide and metal RND efflux pumps
3749	7	36622	38114	+	LSAD	99.93	91.23	megares	MEG_8233	Multi-drug ABC efflux pumps
3750	37	890	2830	-	TETS	100	99.9	megares	MEG_7200	Tetracycline resistance ribosomal protection proteins
3750	5	15062	16318	-	MDTA	100	99.68	megares	MEG_3745	Drug and biocide and metal RND efflux pumps
3750	8	83603	85095	-	LSAD	99.93	90.69	megares	MEG_8233	Multi-drug ABC efflux pumps
3752	3	76987	78243	-	MDTA	100	99.68	megares	MEG_3745	Drug and biocide and metal RND efflux pumps
3752	8	10781	12273	+	LSAD	99.93	90.62	megares	MEG_8233	Multi-drug ABC efflux pumps
3816	1	503174	504430	+	MDTA	100	98.89	megares	MEG_3745	Drug and biocide and metal RND efflux pumps
3816	1	563776	565268	+	LSAD	99.93	90.69	megares	MEG_8233	Multi-drug ABC efflux pumps
3817	1	905624	907116	-	LSAD	99.93	90.69	megares	MEG_8233	Multi-drug ABC efflux pumps
3817	1	966462	967718	-	MDTA	100	98.89	megares	MEG_3745	Drug and biocide and metal RND efflux pumps
3818	1	503174	504430	+	MDTA	100	98.89	megares	MEG_3745	Drug and biocide and metal RND efflux pumps
3818	1	563776	565268	+	LSAD	99.93	90.69	megares	MEG_8233	Multi-drug ABC efflux pumps
3819	1	725520	726776	+	MDTA	100	98.89	megares	MEG_3745	Drug and biocide and metal RND efflux pumps
3819	1	786122	787614	+	LSAD	99.93	90.69	megares	MEG_8233	Multi-drug ABC efflux pumps
3820	1	905624	907116	-	LSAD	99.93	90.69	megares	MEG_8233	Multi-drug ABC efflux pumps
3820	1	966462	967718	-	MDTA	100	98.89	megares	MEG_3745	Drug and biocide and metal RND efflux pumps
3821	1	225202	226694	-	LSAD	99.93	90.69	megares	MEG_8233	Multi-drug ABC efflux pumps
3821	1	325087	326343	-	MDTA	100	98.89	megares	MEG_3745	Drug and biocide and metal RND efflux pumps
3821	10	2126	3502	-	TETL	100	100	megares	MEG_7095	Tetracycline resistance MFS efflux pumps
3821	9	605	2545	+	TETS	100	99.9	megares	MEG_7200	Tetracycline resistance ribosomal protection proteins
3822	1	727562	728818	+	MDTA	100	98.89	megares	MEG_3745	Drug and biocide and metal RND efflux pumps
3822	1	827211	828703	+	LSAD	99.93	90.69	megares	MEG_8233	Multi-drug ABC efflux pumps
3822	10	1835	3775	-	TETS	100	99.9	megares	MEG_7200	Tetracycline resistance ribosomal protection proteins
3822	11	298	1674	+	TETL	100	100	megares	MEG_7095	Tetracycline resistance MFS efflux pumps
3830	3	76330	77586	+	MDTA	100	99.84	megares	MEG_3745	Drug and biocide and metal RND efflux pumps
3830	3	136939	138431	+	LSAD	99.93	90.76	megares	MEG_8233	Multi-drug ABC efflux pumps
3831	1	470237	471729	-	LSAD	99.93	91.23	megares	MEG_8233	Multi-drug ABC efflux pumps
3831	5	18595	19851	-	MDTA	100	89.02	megares	MEG_3745	Drug and biocide and metal RND efflux pumps
3832	1	470232	471724	-	LSAD	99.93	91.23	megares	MEG_8233	Multi-drug ABC efflux pumps
3832	5	76986	78242	+	MDTA	100	89.02	megares	MEG_3745	Drug and biocide and metal RND efflux pumps
3833	25	1632	2849	+	MEFA	100	95.32	megares	MEG_3824	MLS resistance MFS efflux pumps
3833	25	2970	4422	+	MSRD	99.25	94.22	megares	MEG_4074	MLS resistance ABC efflux pumps
3833	25	6335	6829	+	LNUC	100	83.64	megares	MEG_3611	Lincosamide nucleotidyltransferases
3833	3	82060	83552	-	LSAD	99.93	90.76	megares	MEG_8233	Multi-drug ABC efflux pumps
3833	3	142905	144161	-	MDTA	100	99.84	megares	MEG_3745	Drug and biocide and metal RND efflux pumps
3834	25	1632	2849	+	MEFA	100	95.32	megares	MEG_3824	MLS resistance MFS efflux pumps
3834	25	2970	4422	+	MSRD	99.25	94.22	megares	MEG_4074	MLS resistance ABC efflux pumps
3834	25	6335	6829	+	LNUC	100	83.64	megares	MEG_3611	Lincosamide nucleotidyltransferases
3834	3	76329	77585	+	MDTA	100	99.84	megares	MEG_3745	Drug and biocide and metal RND efflux pumps
3834	3	136938	138430	+	LSAD	99.93	90.76	megares	MEG_8233	Multi-drug ABC efflux pumps
