# Supplementary material for: Comparative Genomics of Lactococcus spp. From Global Aquaculture Outbreaks Reveals Virulence Determinants, Antibiotic Resistance, and Phage Defence Mechanisms
Source: Microbiologyopen. 2025 Nov 14;14(6):e70147. doi: 10.1002/mbo3.70147 (PMC12616882; doi:10.1002/mbo3.70147)
Supplement: Supplementary file 2 — Supplementary Table 2 Virulence Associated Genes. [file MBO3-14-e70147-s002.xlsx]

## Sheet: virulance
ISOLATE	SEQUENCE	START	END	STRAND	GENE	%COVERAGE	%IDENTITY	PRODUCT
3749	1	18255	18570	+	LPxTG-6	95.76	98.1	LPxTG-6 LPxTG_surface_protein_LCGL_RS14195_NC_017490.1:870285-870599 Lactococcus
3749	1	247399	249507	-	LPxTG-1	99.58	98.15	LPxTG-1 LCGL_RS14985_NC_017490.1:1023654-1025762 Lactococcus garvieae Lg2
3749	1	501909	503246	-	NADH_oxidase	100	98.73	NADH_oxidase LCGL_RS13300_NC_017490.1:678241-679578 Lactococcus garvieae Lg2
3749	1	642452	643753	-	Enolase	100	99.85	Enolase LCGL_RS17440_NC_017490.1:c1490708-1489407 Lactococcus garvieae Lg2
3749	1	655938	656867	+	Adhesin_PsaA	96.27	97.96	Adhesin_PsaA NCBI_name = metal_ABC_transporter_substrate-binding_protein
3749	2	9220	9828	-	Superoxide_dismutase	98.38	99.34	Superoxide_dismutase LCGL_RS11445_NC_017490.1:289210-289818 Lactococcus garvieae
3749	2	103847	108991	-	Adhesin	99.23	97.49	Adhesin NCBI name = Cell surface protein (putative Adhesin ) LCGL_RS11015
3749	2	188415	188876	+	feoA	97.06	98.48	feoA putative_ferrous_iron_trasnporter__LCGL_RS10545_NC_017490.1:c109166-108705
3749	2	188887	190994	+	feoB	99.43	98.34	feoB putative_ferrous_iron_trasnporter_LCGL_RS10540_BNC_017490.1:c108692-106587
3749	3	30608	31261	-	hemolysin1	97.76	99.08	hemolysin1 LCGL_RS11635F NC_017490.1:c332295-331642 Lactococcus garvieae Lg2
3749	3	84860	86188	+	hemolysin2	99.11	98.87	hemolysin2 LCGL_RS11890:382251-383579 Lactococcus garvieae Lg2 complete
3749	3	229283	230065	+	fecE	98.12	99.11	fecE putative_iron_transporter_LCGL_RS12640_NC_017490.1:544393-545175 Lactococcus
3749	3	230055	231005	+	fecC	98.45	99.16	fecC putative_iron_transporter_LCGL_RS12645NC_017490.1:545165-546115 Lactococcus
3749	3	231002	231940	+	fecD	98.43	98.62	fecD putative_iron_transporter_LCGL_RS12650_NC_017490.1:546112-547050 Lactococcus
3749	3	231952	232893	+	fecB	96.12	99.36	fecB putative_iron_transporter(iron-
3749	4	35229	36038	+	hemolysin3	98.54	99.75	hemolysin3 Name=LCGL_RS12985 615478-616287 Lactococcus garvieae Lg2 complete
3749	4	165942	167564	-	Adhesin_Pav	98.84	99.14	Adhesin_Pav NCBI name = Putative_fibronectin-binding_protein_LCGL_RS16560
3749	4	187916	188646	+	Sortase_A	99.86	98.91	Sortase_A LCGL_RS16475_NC_017490.1:c1306046-1305315 Lactococcus garvieae Lg2
3749	5	13002	13778	-	fepC	97.98	99.74	fepC putative_ferric_iron_ABC_transporter_LCGL_RS18060_NC_017490.1:c1595008-1594232
3749	5	13780	14799	-	fepD	98.46	99.22	fepD putative_ferric_iron_ABC_transporter_LCGL_RS18065_NC_017490.1:c1596029-1595010
3749	5	14777	15718	-	fepB	98.33	99.15	fepB putative_ferric_iron_ABC_transporter_LCGL_RS18070_NC_017490.1:c1596948-1596007
3749	5	122439	123728	+	Putative_collagenase	97.73	98.92	Putative_collagenase NCBI name = U32 family peptidase
3749	8	19125	20837	-	Phosphoglucomutase	99.42	98.72	Phosphoglucomutase LCGL_RS17840_NC_017490.1:1558243-1559955 Lactococcus garvieae
3749	9	4005	5015	+	Glyceraldehyde-3-phosphate_dehydrogenase	98.63	99.9	Glyceraldehyde-3-phosphate_dehydrogenase LCGL_RS19790_NC_017490.1:c1929013-
3750	1	17548	18156	+	Superoxide_dismutase	98.38	95.57	Superoxide_dismutase LCGL_RS11445_NC_017490.1:289210-289818 Lactococcus garvieae
3750	1	70918	71571	-	hemolysin1	97.76	93.27	hemolysin1 LCGL_RS11635F NC_017490.1:c332295-331642 Lactococcus garvieae Lg2
3750	1	125992	127320	+	hemolysin2	99.11	96.31	hemolysin2 LCGL_RS11890:382251-383579 Lactococcus garvieae Lg2 complete
3750	1	269330	270112	+	fecE	98.12	94.12	fecE putative_iron_transporter_LCGL_RS12640_NC_017490.1:544393-545175 Lactococcus
3750	1	270102	271052	+	fecC	98.45	91.8	fecC putative_iron_transporter_LCGL_RS12645NC_017490.1:545165-546115 Lactococcus
3750	1	271049	271987	+	fecD	98.43	91.91	fecD putative_iron_transporter_LCGL_RS12650_NC_017490.1:546112-547050 Lactococcus
3750	1	271999	272940	+	fecB	96.12	94.48	fecB putative_iron_transporter(iron-
3750	10	3996	5006	+	Glyceraldehyde-3-phosphate_dehydrogenase	98.63	99.8	Glyceraldehyde-3-phosphate_dehydrogenase LCGL_RS19790_NC_017490.1:c1929013-
3750	15	42623	43552	-	Adhesin_PsaA	96.27	92.47	Adhesin_PsaA NCBI_name = metal_ABC_transporter_substrate-binding_protein
3750	16	16966	18678	-	Phosphoglucomutase	99.42	93.87	Phosphoglucomutase LCGL_RS17840_NC_017490.1:1558243-1559955 Lactococcus garvieae
3750	17	1254	2156	+	1o	97.83	98.34	1o LCGL_RS12245 LytR family transcriptional regulator NC_017490.1:c462969-462067
3750	17	2181	3082	-	1n	97.72	97.12	1n LCGL_RS12240 exopolysaccharide biosynthesis protein NC_017490.1:461140-462042
3750	17	9520	10206	-	1f	99.13	95.78	1f LCGL_RS12200 sugar transferase NC_017490.1:452401-453087 Lactococcus garvieae Lg2
3750	17	10229	10993	-	1e	98.46	98.3	1e LCGL_RS12195 tyrosine protein phosphatase NC_017490.1:451615-452379 Lactococcus
3750	17	11048	11743	-	1d	99	100	1d LCGL_RS12190 tyrosine protein kinase NC_017490.1:450865-451560 Lactococcus garvieae
3750	17	11753	12532	-	1c	98.48	100	1c LCGL_RS12185 polysaccharide biosynthesis protein NC_017490.1:450076-450855 Lactococcus
3750	17	12572	13339	-	1b	97.46	100	1b LCGL_RS12180 polysaccharide biosynthesis protein NC_017490.1:449269-450036
3750	17	13373	13690	-	1a	97.85	100	1a LCGL_RS12175 transcriptional regulator NC_017490.1:448918-449235 Lactococcus garvieae
3750	2	113273	115380	-	feoB	99.43	92.88	feoB putative_ferrous_iron_trasnporter_LCGL_RS10540_BNC_017490.1:c108692-106587
3750	2	115391	115852	-	feoA	97.06	91.34	feoA putative_ferrous_iron_trasnporter__LCGL_RS10545_NC_017490.1:c109166-108705
3750	20	4775	6076	-	Enolase	100	99.62	Enolase LCGL_RS17440_NC_017490.1:c1490708-1489407 Lactococcus garvieae Lg2
3750	3	126103	127392	-	Putative_collagenase	97.73	93.95	Putative_collagenase NCBI name = U32 family peptidase
3750	3	229750	230691	+	fepB	98.33	90.87	fepB putative_ferric_iron_ABC_transporter_LCGL_RS18070_NC_017490.1:c1596948-1596007
3750	3	230669	231688	+	fepD	98.46	90.78	fepD putative_ferric_iron_ABC_transporter_LCGL_RS18065_NC_017490.1:c1596029-1595010
3750	3	231690	232466	+	fepC	97.98	91.89	fepC putative_ferric_iron_ABC_transporter_LCGL_RS18060_NC_017490.1:c1595008-1594232
3750	4	34929	36264	+	NADH_oxidase	99.85	92.67	NADH_oxidase LCGL_RS13300_NC_017490.1:678241-679578 Lactococcus garvieae Lg2
3750	5	21288	22018	-	Sortase_A	99.86	92.34	Sortase_A LCGL_RS16475_NC_017490.1:c1306046-1305315 Lactococcus garvieae Lg2
3750	5	42548	44170	+	Adhesin_Pav	98.84	92.42	Adhesin_Pav NCBI name = Putative_fibronectin-binding_protein_LCGL_RS16560
3750	5	137657	138466	-	hemolysin3	98.54	91.73	hemolysin3 Name=LCGL_RS12985 615478-616287 Lactococcus garvieae Lg2 complete
3750	7	23347	25454	+	LPxTG-1	99.53	98.29	LPxTG-1 LCGL_RS14985_NC_017490.1:1023654-1025762 Lactococcus garvieae Lg2
3752	1	113274	115381	-	feoB	99.43	92.98	feoB putative_ferrous_iron_trasnporter_LCGL_RS10540_BNC_017490.1:c108692-106587
3752	1	115392	115853	-	feoA	97.06	91.34	feoA putative_ferrous_iron_trasnporter__LCGL_RS10545_NC_017490.1:c109166-108705
3752	1	302199	302807	+	Superoxide_dismutase	98.38	95.57	Superoxide_dismutase LCGL_RS11445_NC_017490.1:289210-289818 Lactococcus garvieae
3752	1	355569	356222	-	hemolysin1	97.76	93.27	hemolysin1 LCGL_RS11635F NC_017490.1:c332295-331642 Lactococcus garvieae Lg2
3752	1	410643	411971	+	hemolysin2	99.11	96.39	hemolysin2 LCGL_RS11890:382251-383579 Lactococcus garvieae Lg2 complete
3752	1	553982	554764	+	fecE	98.12	94.25	fecE putative_iron_transporter_LCGL_RS12640_NC_017490.1:544393-545175 Lactococcus
3752	1	554754	555704	+	fecC	98.45	91.8	fecC putative_iron_transporter_LCGL_RS12645NC_017490.1:545165-546115 Lactococcus
3752	1	555701	556639	+	fecD	98.43	91.91	fecD putative_iron_transporter_LCGL_RS12650_NC_017490.1:546112-547050 Lactococcus
3752	1	556651	557592	+	fecB	96.12	94.48	fecB putative_iron_transporter(iron-
3752	10	42623	43552	-	Adhesin_PsaA	96.27	92.58	Adhesin_PsaA NCBI_name = metal_ABC_transporter_substrate-binding_protein
3752	10	55752	57053	+	Enolase	100	99.62	Enolase LCGL_RS17440_NC_017490.1:c1490708-1489407 Lactococcus garvieae Lg2
3752	13	35969	36778	-	hemolysin3	98.54	91.61	hemolysin3 Name=LCGL_RS12985 615478-616287 Lactococcus garvieae Lg2 complete
3752	15	17283	18995	+	Phosphoglucomutase	99.42	93.87	Phosphoglucomutase LCGL_RS17840_NC_017490.1:1558243-1559955 Lactococcus garvieae
3752	2	8264	9040	-	fepC	97.98	91.89	fepC putative_ferric_iron_ABC_transporter_LCGL_RS18060_NC_017490.1:c1595008-1594232
3752	2	9042	10061	-	fepD	98.46	90.78	fepD putative_ferric_iron_ABC_transporter_LCGL_RS18065_NC_017490.1:c1596029-1595010
3752	2	10039	10980	-	fepB	98.33	90.87	fepB putative_ferric_iron_ABC_transporter_LCGL_RS18070_NC_017490.1:c1596948-1596007
3752	2	113338	114627	+	Putative_collagenase	97.73	93.95	Putative_collagenase NCBI name = U32 family peptidase
3752	3	83213	83943	-	Sortase_A	99.86	92.2	Sortase_A LCGL_RS16475_NC_017490.1:c1306046-1305315 Lactococcus garvieae Lg2
3752	3	104463	106085	+	Adhesin_Pav	98.84	92.42	Adhesin_Pav NCBI name = Putative_fibronectin-binding_protein_LCGL_RS16560
3752	4	105441	106776	-	NADH_oxidase	99.85	92.59	NADH_oxidase LCGL_RS13300_NC_017490.1:678241-679578 Lactococcus garvieae Lg2
3752	6	3996	5006	+	Glyceraldehyde-3-phosphate_dehydrogenase	98.63	99.8	Glyceraldehyde-3-phosphate_dehydrogenase LCGL_RS19790_NC_017490.1:c1929013-
3752	7	23345	25452	+	LPxTG-1	99.53	98.29	LPxTG-1 LCGL_RS14985_NC_017490.1:1023654-1025762 Lactococcus garvieae Lg2
3816	1	58627	59235	+	Superoxide_dismutase	98.38	95.73	Superoxide_dismutase LCGL_RS11445_NC_017490.1:289210-289818 Lactococcus garvieae
3816	1	102006	102659	-	hemolysin1	97.76	93.27	hemolysin1 LCGL_RS11635F NC_017490.1:c332295-331642 Lactococcus garvieae Lg2
3816	1	156352	157680	+	hemolysin2	99.11	96.24	hemolysin2 LCGL_RS11890:382251-383579 Lactococcus garvieae Lg2 complete
3816	1	299606	300388	+	fecE	98.12	94.38	fecE putative_iron_transporter_LCGL_RS12640_NC_017490.1:544393-545175 Lactococcus
3816	1	300378	301328	+	fecC	98.45	92.22	fecC putative_iron_transporter_LCGL_RS12645NC_017490.1:545165-546115 Lactococcus
3816	1	301325	302263	+	fecD	98.43	91.8	fecD putative_iron_transporter_LCGL_RS12650_NC_017490.1:546112-547050 Lactococcus
3816	1	302275	303216	+	fecB	96.12	95.01	fecB putative_iron_transporter(iron-
3816	1	387303	388112	+	hemolysin3	98.54	90.99	hemolysin3 Name=LCGL_RS12985 615478-616287 Lactococcus garvieae Lg2 complete
3816	1	477271	478893	-	Adhesin_Pav	98.84	92.17	Adhesin_Pav NCBI name = Putative_fibronectin-binding_protein_LCGL_RS16560
3816	1	497481	498211	+	Sortase_A	99.86	91.93	Sortase_A LCGL_RS16475_NC_017490.1:c1306046-1305315 Lactococcus garvieae Lg2
3816	1	656986	657301	+	LPxTG-6	95.76	88.61	LPxTG-6 LPxTG_surface_protein_LCGL_RS14195_NC_017490.1:870285-870599 Lactococcus
3816	1	902295	904397	-	LPxTG-1	99.29	89.33	LPxTG-1 LCGL_RS14985_NC_017490.1:1023654-1025762 Lactococcus garvieae Lg2
3816	1	1188471	1189806	-	NADH_oxidase	99.85	92.67	NADH_oxidase LCGL_RS13300_NC_017490.1:678241-679578 Lactococcus garvieae Lg2
3816	1	1310158	1311459	-	Enolase	100	99.77	Enolase LCGL_RS17440_NC_017490.1:c1490708-1489407 Lactococcus garvieae Lg2
3816	1	1323655	1324584	+	Adhesin_PsaA	96.27	92.8	Adhesin_PsaA NCBI_name = metal_ABC_transporter_substrate-binding_protein
3816	1	1443652	1445311	+	LPxTG-3	99.52	89.16	LPxTG-3 LCGL_RS17790_NC_017490.1:1548182-1549828 Lactococcus garvieae Lg2
3816	1	1452367	1454079	+	Phosphoglucomutase	99.42	94.1	Phosphoglucomutase LCGL_RS17840_NC_017490.1:1558243-1559955 Lactococcus garvieae
3816	2	98133	100240	-	feoB	99.43	93.17	feoB putative_ferrous_iron_trasnporter_LCGL_RS10540_BNC_017490.1:c108692-106587
3816	2	100251	100712	-	feoA	97.06	91.13	feoA putative_ferrous_iron_trasnporter__LCGL_RS10545_NC_017490.1:c109166-108705
3816	3	106336	107625	-	Putative_collagenase	97.73	94.03	Putative_collagenase NCBI name = U32 family peptidase
3816	3	210030	210971	+	fepB	98.33	90.76	fepB putative_ferric_iron_ABC_transporter_LCGL_RS18070_NC_017490.1:c1596948-1596007
3816	3	210949	211968	+	fepD	98.46	90.88	fepD putative_ferric_iron_ABC_transporter_LCGL_RS18065_NC_017490.1:c1596029-1595010
3816	3	211970	212746	+	fepC	97.98	91.89	fepC putative_ferric_iron_ABC_transporter_LCGL_RS18060_NC_017490.1:c1595008-1594232
3816	4	3996	5006	+	Glyceraldehyde-3-phosphate_dehydrogenase	98.63	99.9	Glyceraldehyde-3-phosphate_dehydrogenase LCGL_RS19790_NC_017490.1:c1929013-
3817	1	16813	18525	-	Phosphoglucomutase	99.42	94.1	Phosphoglucomutase LCGL_RS17840_NC_017490.1:1558243-1559955 Lactococcus garvieae
3817	1	25581	27240	-	LPxTG-3	99.52	89.16	LPxTG-3 LCGL_RS17790_NC_017490.1:1548182-1549828 Lactococcus garvieae Lg2
3817	1	146308	147237	-	Adhesin_PsaA	96.27	92.8	Adhesin_PsaA NCBI_name = metal_ABC_transporter_substrate-binding_protein
3817	1	159433	160734	+	Enolase	100	99.77	Enolase LCGL_RS17440_NC_017490.1:c1490708-1489407 Lactococcus garvieae Lg2
3817	1	281086	282421	+	NADH_oxidase	99.85	92.67	NADH_oxidase LCGL_RS13300_NC_017490.1:678241-679578 Lactococcus garvieae Lg2
3817	1	566495	568597	+	LPxTG-1	99.29	89.33	LPxTG-1 LCGL_RS14985_NC_017490.1:1023654-1025762 Lactococcus garvieae Lg2
3817	1	813591	813906	-	LPxTG-6	95.76	88.61	LPxTG-6 LPxTG_surface_protein_LCGL_RS14195_NC_017490.1:870285-870599 Lactococcus
3817	1	972681	973411	-	Sortase_A	99.86	91.93	Sortase_A LCGL_RS16475_NC_017490.1:c1306046-1305315 Lactococcus garvieae Lg2
3817	1	991999	993621	+	Adhesin_Pav	98.84	92.17	Adhesin_Pav NCBI name = Putative_fibronectin-binding_protein_LCGL_RS16560
3817	1	1082780	1083589	-	hemolysin3	98.54	90.99	hemolysin3 Name=LCGL_RS12985 615478-616287 Lactococcus garvieae Lg2 complete
3817	1	1167676	1168617	-	fecB	96.12	95.01	fecB putative_iron_transporter(iron-
3817	1	1168629	1169567	-	fecD	98.43	91.8	fecD putative_iron_transporter_LCGL_RS12650_NC_017490.1:546112-547050 Lactococcus
3817	1	1169564	1170514	-	fecC	98.45	92.22	fecC putative_iron_transporter_LCGL_RS12645NC_017490.1:545165-546115 Lactococcus
3817	1	1170504	1171286	-	fecE	98.12	94.38	fecE putative_iron_transporter_LCGL_RS12640_NC_017490.1:544393-545175 Lactococcus
3817	1	1313212	1314540	-	hemolysin2	99.11	96.24	hemolysin2 LCGL_RS11890:382251-383579 Lactococcus garvieae Lg2 complete
3817	1	1368233	1368886	+	hemolysin1	97.76	93.27	hemolysin1 LCGL_RS11635F NC_017490.1:c332295-331642 Lactococcus garvieae Lg2
3817	1	1411657	1412265	-	Superoxide_dismutase	98.38	95.73	Superoxide_dismutase LCGL_RS11445_NC_017490.1:289210-289818 Lactococcus garvieae
3817	2	98133	100240	-	feoB	99.43	93.17	feoB putative_ferrous_iron_trasnporter_LCGL_RS10540_BNC_017490.1:c108692-106587
3817	2	100251	100712	-	feoA	97.06	91.13	feoA putative_ferrous_iron_trasnporter__LCGL_RS10545_NC_017490.1:c109166-108705
3817	3	106336	107625	-	Putative_collagenase	97.73	94.03	Putative_collagenase NCBI name = U32 family peptidase
3817	3	210030	210971	+	fepB	98.33	90.76	fepB putative_ferric_iron_ABC_transporter_LCGL_RS18070_NC_017490.1:c1596948-1596007
3817	3	210949	211968	+	fepD	98.46	90.88	fepD putative_ferric_iron_ABC_transporter_LCGL_RS18065_NC_017490.1:c1596029-1595010
3817	3	211970	212746	+	fepC	97.98	91.89	fepC putative_ferric_iron_ABC_transporter_LCGL_RS18060_NC_017490.1:c1595008-1594232
3817	4	72340	73350	-	Glyceraldehyde-3-phosphate_dehydrogenase	98.63	99.9	Glyceraldehyde-3-phosphate_dehydrogenase LCGL_RS19790_NC_017490.1:c1929013-
3818	1	58627	59235	+	Superoxide_dismutase	98.38	95.73	Superoxide_dismutase LCGL_RS11445_NC_017490.1:289210-289818 Lactococcus garvieae
3818	1	102006	102659	-	hemolysin1	97.76	93.27	hemolysin1 LCGL_RS11635F NC_017490.1:c332295-331642 Lactococcus garvieae Lg2
3818	1	156352	157680	+	hemolysin2	99.11	96.24	hemolysin2 LCGL_RS11890:382251-383579 Lactococcus garvieae Lg2 complete
3818	1	299606	300388	+	fecE	98.12	94.38	fecE putative_iron_transporter_LCGL_RS12640_NC_017490.1:544393-545175 Lactococcus
3818	1	300378	301328	+	fecC	98.45	92.22	fecC putative_iron_transporter_LCGL_RS12645NC_017490.1:545165-546115 Lactococcus
3818	1	301325	302263	+	fecD	98.43	91.8	fecD putative_iron_transporter_LCGL_RS12650_NC_017490.1:546112-547050 Lactococcus
3818	1	302275	303216	+	fecB	96.12	95.01	fecB putative_iron_transporter(iron-
3818	1	387303	388112	+	hemolysin3	98.54	90.99	hemolysin3 Name=LCGL_RS12985 615478-616287 Lactococcus garvieae Lg2 complete
3818	1	477271	478893	-	Adhesin_Pav	98.84	92.17	Adhesin_Pav NCBI name = Putative_fibronectin-binding_protein_LCGL_RS16560
3818	1	497481	498211	+	Sortase_A	99.86	91.93	Sortase_A LCGL_RS16475_NC_017490.1:c1306046-1305315 Lactococcus garvieae Lg2
3818	1	656986	657301	+	LPxTG-6	95.76	88.61	LPxTG-6 LPxTG_surface_protein_LCGL_RS14195_NC_017490.1:870285-870599 Lactococcus
3818	1	902295	904397	-	LPxTG-1	99.29	89.33	LPxTG-1 LCGL_RS14985_NC_017490.1:1023654-1025762 Lactococcus garvieae Lg2
3818	1	1188476	1189811	-	NADH_oxidase	99.85	92.67	NADH_oxidase LCGL_RS13300_NC_017490.1:678241-679578 Lactococcus garvieae Lg2
3818	1	1310163	1311464	-	Enolase	100	99.77	Enolase LCGL_RS17440_NC_017490.1:c1490708-1489407 Lactococcus garvieae Lg2
3818	1	1323660	1324589	+	Adhesin_PsaA	96.27	92.8	Adhesin_PsaA NCBI_name = metal_ABC_transporter_substrate-binding_protein
3818	1	1443657	1445316	+	LPxTG-3	99.52	89.16	LPxTG-3 LCGL_RS17790_NC_017490.1:1548182-1549828 Lactococcus garvieae Lg2
3818	1	1452372	1454084	+	Phosphoglucomutase	99.42	94.1	Phosphoglucomutase LCGL_RS17840_NC_017490.1:1558243-1559955 Lactococcus garvieae
3818	2	98133	100240	-	feoB	99.43	93.17	feoB putative_ferrous_iron_trasnporter_LCGL_RS10540_BNC_017490.1:c108692-106587
3818	2	100251	100712	-	feoA	97.06	91.13	feoA putative_ferrous_iron_trasnporter__LCGL_RS10545_NC_017490.1:c109166-108705
3818	3	100579	101520	+	fepB	98.33	90.76	fepB putative_ferric_iron_ABC_transporter_LCGL_RS18070_NC_017490.1:c1596948-1596007
3818	3	101498	102517	+	fepD	98.46	90.88	fepD putative_ferric_iron_ABC_transporter_LCGL_RS18065_NC_017490.1:c1596029-1595010
3818	3	102519	103295	+	fepC	97.98	91.89	fepC putative_ferric_iron_ABC_transporter_LCGL_RS18060_NC_017490.1:c1595008-1594232
3818	4	1691	2980	+	Putative_collagenase	97.73	94.03	Putative_collagenase NCBI name = U32 family peptidase
3818	5	72340	73350	-	Glyceraldehyde-3-phosphate_dehydrogenase	98.63	99.9	Glyceraldehyde-3-phosphate_dehydrogenase LCGL_RS19790_NC_017490.1:c1929013-
3819	1	98133	100240	-	feoB	99.43	93.17	feoB putative_ferrous_iron_trasnporter_LCGL_RS10540_BNC_017490.1:c108692-106587
3819	1	100251	100712	-	feoA	97.06	91.13	feoA putative_ferrous_iron_trasnporter__LCGL_RS10545_NC_017490.1:c109166-108705
3819	1	280973	281581	+	Superoxide_dismutase	98.38	95.73	Superoxide_dismutase LCGL_RS11445_NC_017490.1:289210-289818 Lactococcus garvieae
3819	1	324352	325005	-	hemolysin1	97.76	93.27	hemolysin1 LCGL_RS11635F NC_017490.1:c332295-331642 Lactococcus garvieae Lg2
3819	1	378698	380026	+	hemolysin2	99.11	96.24	hemolysin2 LCGL_RS11890:382251-383579 Lactococcus garvieae Lg2 complete
3819	1	521952	522734	+	fecE	98.12	94.38	fecE putative_iron_transporter_LCGL_RS12640_NC_017490.1:544393-545175 Lactococcus
3819	1	522724	523674	+	fecC	98.45	92.22	fecC putative_iron_transporter_LCGL_RS12645NC_017490.1:545165-546115 Lactococcus
3819	1	523671	524609	+	fecD	98.43	91.8	fecD putative_iron_transporter_LCGL_RS12650_NC_017490.1:546112-547050 Lactococcus
3819	1	524621	525562	+	fecB	96.12	95.01	fecB putative_iron_transporter(iron-
3819	1	609649	610458	+	hemolysin3	98.54	90.99	hemolysin3 Name=LCGL_RS12985 615478-616287 Lactococcus garvieae Lg2 complete
3819	1	699617	701239	-	Adhesin_Pav	98.84	92.17	Adhesin_Pav NCBI name = Putative_fibronectin-binding_protein_LCGL_RS16560
3819	1	719827	720557	+	Sortase_A	99.86	91.93	Sortase_A LCGL_RS16475_NC_017490.1:c1306046-1305315 Lactococcus garvieae Lg2
3819	1	879332	879647	+	LPxTG-6	95.76	88.61	LPxTG-6 LPxTG_surface_protein_LCGL_RS14195_NC_017490.1:870285-870599 Lactococcus
3819	1	1124641	1126743	-	LPxTG-1	99.29	89.33	LPxTG-1 LCGL_RS14985_NC_017490.1:1023654-1025762 Lactococcus garvieae Lg2
3819	1	1410812	1412147	-	NADH_oxidase	99.85	92.67	NADH_oxidase LCGL_RS13300_NC_017490.1:678241-679578 Lactococcus garvieae Lg2
3819	1	1532499	1533800	-	Enolase	100	99.77	Enolase LCGL_RS17440_NC_017490.1:c1490708-1489407 Lactococcus garvieae Lg2
3819	1	1545996	1546925	+	Adhesin_PsaA	96.27	92.8	Adhesin_PsaA NCBI_name = metal_ABC_transporter_substrate-binding_protein
3819	1	1665993	1667652	+	LPxTG-3	99.52	89.16	LPxTG-3 LCGL_RS17790_NC_017490.1:1548182-1549828 Lactococcus garvieae Lg2
3819	1	1674708	1676420	+	Phosphoglucomutase	99.42	94.1	Phosphoglucomutase LCGL_RS17840_NC_017490.1:1558243-1559955 Lactococcus garvieae
3819	2	8204	8980	-	fepC	97.98	91.89	fepC putative_ferric_iron_ABC_transporter_LCGL_RS18060_NC_017490.1:c1595008-1594232
3819	2	8982	10001	-	fepD	98.46	90.88	fepD putative_ferric_iron_ABC_transporter_LCGL_RS18065_NC_017490.1:c1596029-1595010
3819	2	9979	10920	-	fepB	98.33	90.76	fepB putative_ferric_iron_ABC_transporter_LCGL_RS18070_NC_017490.1:c1596948-1596007
3819	2	113257	114546	+	Putative_collagenase	97.73	94.03	Putative_collagenase NCBI name = U32 family peptidase
3819	3	72340	73350	-	Glyceraldehyde-3-phosphate_dehydrogenase	98.63	99.9	Glyceraldehyde-3-phosphate_dehydrogenase LCGL_RS19790_NC_017490.1:c1929013-
3820	1	16813	18525	-	Phosphoglucomutase	99.42	94.1	Phosphoglucomutase LCGL_RS17840_NC_017490.1:1558243-1559955 Lactococcus garvieae
3820	1	25581	27240	-	LPxTG-3	99.52	89.16	LPxTG-3 LCGL_RS17790_NC_017490.1:1548182-1549828 Lactococcus garvieae Lg2
3820	1	146308	147237	-	Adhesin_PsaA	96.27	92.8	Adhesin_PsaA NCBI_name = metal_ABC_transporter_substrate-binding_protein
3820	1	159433	160734	+	Enolase	100	99.77	Enolase LCGL_RS17440_NC_017490.1:c1490708-1489407 Lactococcus garvieae Lg2
3820	1	281086	282421	+	NADH_oxidase	99.85	92.67	NADH_oxidase LCGL_RS13300_NC_017490.1:678241-679578 Lactococcus garvieae Lg2
3820	1	566495	568597	+	LPxTG-1	99.29	89.33	LPxTG-1 LCGL_RS14985_NC_017490.1:1023654-1025762 Lactococcus garvieae Lg2
3820	1	813591	813906	-	LPxTG-6	95.76	88.61	LPxTG-6 LPxTG_surface_protein_LCGL_RS14195_NC_017490.1:870285-870599 Lactococcus
3820	1	972681	973411	-	Sortase_A	99.86	91.93	Sortase_A LCGL_RS16475_NC_017490.1:c1306046-1305315 Lactococcus garvieae Lg2
3820	1	991999	993621	+	Adhesin_Pav	98.84	92.17	Adhesin_Pav NCBI name = Putative_fibronectin-binding_protein_LCGL_RS16560
3820	1	1082780	1083589	-	hemolysin3	98.54	90.99	hemolysin3 Name=LCGL_RS12985 615478-616287 Lactococcus garvieae Lg2 complete
3820	1	1167676	1168617	-	fecB	96.12	95.01	fecB putative_iron_transporter(iron-
3820	1	1168629	1169567	-	fecD	98.43	91.8	fecD putative_iron_transporter_LCGL_RS12650_NC_017490.1:546112-547050 Lactococcus
3820	1	1169564	1170514	-	fecC	98.45	92.22	fecC putative_iron_transporter_LCGL_RS12645NC_017490.1:545165-546115 Lactococcus
3820	1	1170504	1171286	-	fecE	98.12	94.38	fecE putative_iron_transporter_LCGL_RS12640_NC_017490.1:544393-545175 Lactococcus
3820	1	1313212	1314540	-	hemolysin2	99.11	96.24	hemolysin2 LCGL_RS11890:382251-383579 Lactococcus garvieae Lg2 complete
3820	1	1368233	1368886	+	hemolysin1	97.76	93.27	hemolysin1 LCGL_RS11635F NC_017490.1:c332295-331642 Lactococcus garvieae Lg2
3820	1	1411657	1412265	-	Superoxide_dismutase	98.38	95.73	Superoxide_dismutase LCGL_RS11445_NC_017490.1:289210-289818 Lactococcus garvieae
3820	2	98133	100240	-	feoB	99.43	93.17	feoB putative_ferrous_iron_trasnporter_LCGL_RS10540_BNC_017490.1:c108692-106587
3820	2	100251	100712	-	feoA	97.06	91.13	feoA putative_ferrous_iron_trasnporter__LCGL_RS10545_NC_017490.1:c109166-108705
3820	3	100521	101462	+	fepB	98.33	90.76	fepB putative_ferric_iron_ABC_transporter_LCGL_RS18070_NC_017490.1:c1596948-1596007
3820	3	101440	102459	+	fepD	98.46	90.88	fepD putative_ferric_iron_ABC_transporter_LCGL_RS18065_NC_017490.1:c1596029-1595010
3820	3	102461	103237	+	fepC	97.98	91.89	fepC putative_ferric_iron_ABC_transporter_LCGL_RS18060_NC_017490.1:c1595008-1594232
3820	4	106336	107625	-	Putative_collagenase	97.73	94.03	Putative_collagenase NCBI name = U32 family peptidase
3820	5	3996	5006	+	Glyceraldehyde-3-phosphate_dehydrogenase	98.63	99.9	Glyceraldehyde-3-phosphate_dehydrogenase LCGL_RS19790_NC_017490.1:c1929013-
3821	1	133293	133608	-	LPxTG-6	95.76	88.92	LPxTG-6 LPxTG_surface_protein_LCGL_RS14195_NC_017490.1:870285-870599 Lactococcus
3821	1	331306	332036	-	Sortase_A	99.86	91.93	Sortase_A LCGL_RS16475_NC_017490.1:c1306046-1305315 Lactococcus garvieae Lg2
3821	1	350624	352246	+	Adhesin_Pav	98.84	92.17	Adhesin_Pav NCBI name = Putative_fibronectin-binding_protein_LCGL_RS16560
3821	1	443417	444226	-	hemolysin3	98.54	91.11	hemolysin3 Name=LCGL_RS12985 615478-616287 Lactococcus garvieae Lg2 complete
3821	1	528324	529265	-	fecB	96.12	95.01	fecB putative_iron_transporter(iron-
3821	1	529277	530215	-	fecD	98.43	91.8	fecD putative_iron_transporter_LCGL_RS12650_NC_017490.1:546112-547050 Lactococcus
3821	1	530212	531162	-	fecC	98.45	92.22	fecC putative_iron_transporter_LCGL_RS12645NC_017490.1:545165-546115 Lactococcus
3821	1	531152	531934	-	fecE	98.12	94.38	fecE putative_iron_transporter_LCGL_RS12640_NC_017490.1:544393-545175 Lactococcus
3821	1	673910	675238	-	hemolysin2	99.11	96.39	hemolysin2 LCGL_RS11890:382251-383579 Lactococcus garvieae Lg2 complete
3821	1	728933	729586	+	hemolysin1	97.76	93.27	hemolysin1 LCGL_RS11635F NC_017490.1:c332295-331642 Lactococcus garvieae Lg2
3821	1	772337	772945	-	Superoxide_dismutase	98.38	95.73	Superoxide_dismutase LCGL_RS11445_NC_017490.1:289210-289818 Lactococcus garvieae
3821	1	953193	953654	+	feoA	97.06	91.13	feoA putative_ferrous_iron_trasnporter__LCGL_RS10545_NC_017490.1:c109166-108705
3821	1	953665	955772	+	feoB	99.43	93.17	feoB putative_ferrous_iron_trasnporter_LCGL_RS10540_BNC_017490.1:c108692-106587
3821	2	22361	24463	-	LPxTG-1	99.29	89.24	LPxTG-1 LCGL_RS14985_NC_017490.1:1023654-1025762 Lactococcus garvieae Lg2
3821	2	274013	275348	-	NADH_oxidase	99.85	92.67	NADH_oxidase LCGL_RS13300_NC_017490.1:678241-679578 Lactococcus garvieae Lg2
3821	2	395687	396988	-	Enolase	100	99.77	Enolase LCGL_RS17440_NC_017490.1:c1490708-1489407 Lactococcus garvieae Lg2
3821	2	409184	410113	+	Adhesin_PsaA	96.27	92.8	Adhesin_PsaA NCBI_name = metal_ABC_transporter_substrate-binding_protein
3821	2	529119	530480	+	LPxTG-3	82.25	91.48	LPxTG-3 LCGL_RS17790_NC_017490.1:1548182-1549828 Lactococcus garvieae Lg2
3821	2	538521	540233	+	Phosphoglucomutase	99.42	94.1	Phosphoglucomutase LCGL_RS17840_NC_017490.1:1558243-1559955 Lactococcus garvieae
3821	3	106346	107635	-	Putative_collagenase	97.73	94.03	Putative_collagenase NCBI name = U32 family peptidase
3821	3	209779	210720	+	fepB	98.33	90.76	fepB putative_ferric_iron_ABC_transporter_LCGL_RS18070_NC_017490.1:c1596948-1596007
3821	3	210698	211717	+	fepD	98.46	90.88	fepD putative_ferric_iron_ABC_transporter_LCGL_RS18065_NC_017490.1:c1596029-1595010
3821	3	211719	212495	+	fepC	97.98	91.76	fepC putative_ferric_iron_ABC_transporter_LCGL_RS18060_NC_017490.1:c1595008-1594232
3821	5	72340	73350	-	Glyceraldehyde-3-phosphate_dehydrogenase	98.63	99.9	Glyceraldehyde-3-phosphate_dehydrogenase LCGL_RS19790_NC_017490.1:c1929013-
3822	1	98133	100240	-	feoB	99.43	93.17	feoB putative_ferrous_iron_trasnporter_LCGL_RS10540_BNC_017490.1:c108692-106587
3822	1	100251	100712	-	feoA	97.06	91.13	feoA putative_ferrous_iron_trasnporter__LCGL_RS10545_NC_017490.1:c109166-108705
3822	1	280960	281568	+	Superoxide_dismutase	98.38	95.73	Superoxide_dismutase LCGL_RS11445_NC_017490.1:289210-289818 Lactococcus garvieae
3822	1	324319	324972	-	hemolysin1	97.76	93.27	hemolysin1 LCGL_RS11635F NC_017490.1:c332295-331642 Lactococcus garvieae Lg2
3822	1	378667	379995	+	hemolysin2	99.11	96.39	hemolysin2 LCGL_RS11890:382251-383579 Lactococcus garvieae Lg2 complete
3822	1	521971	522753	+	fecE	98.12	94.38	fecE putative_iron_transporter_LCGL_RS12640_NC_017490.1:544393-545175 Lactococcus
3822	1	522743	523693	+	fecC	98.45	92.22	fecC putative_iron_transporter_LCGL_RS12645NC_017490.1:545165-546115 Lactococcus
3822	1	523690	524628	+	fecD	98.43	91.8	fecD putative_iron_transporter_LCGL_RS12650_NC_017490.1:546112-547050 Lactococcus
3822	1	524640	525581	+	fecB	96.12	95.01	fecB putative_iron_transporter(iron-
3822	1	609679	610488	+	hemolysin3	98.54	91.11	hemolysin3 Name=LCGL_RS12985 615478-616287 Lactococcus garvieae Lg2 complete
3822	1	701659	703281	-	Adhesin_Pav	98.84	92.17	Adhesin_Pav NCBI name = Putative_fibronectin-binding_protein_LCGL_RS16560
3822	1	721869	722599	+	Sortase_A	99.86	91.93	Sortase_A LCGL_RS16475_NC_017490.1:c1306046-1305315 Lactococcus garvieae Lg2
3822	1	920292	920607	+	LPxTG-6	95.76	88.92	LPxTG-6 LPxTG_surface_protein_LCGL_RS14195_NC_017490.1:870285-870599 Lactococcus
3822	2	22361	24463	-	LPxTG-1	99.29	89.24	LPxTG-1 LCGL_RS14985_NC_017490.1:1023654-1025762 Lactococcus garvieae Lg2
3822	2	274013	275348	-	NADH_oxidase	99.85	92.67	NADH_oxidase LCGL_RS13300_NC_017490.1:678241-679578 Lactococcus garvieae Lg2
3822	2	395687	396988	-	Enolase	100	99.77	Enolase LCGL_RS17440_NC_017490.1:c1490708-1489407 Lactococcus garvieae Lg2
3822	2	409184	410113	+	Adhesin_PsaA	96.27	92.8	Adhesin_PsaA NCBI_name = metal_ABC_transporter_substrate-binding_protein
3822	2	529119	530480	+	LPxTG-3	82.25	91.48	LPxTG-3 LCGL_RS17790_NC_017490.1:1548182-1549828 Lactococcus garvieae Lg2
3822	2	538521	540233	+	Phosphoglucomutase	99.42	94.1	Phosphoglucomutase LCGL_RS17840_NC_017490.1:1558243-1559955 Lactococcus garvieae
3822	3	8250	9026	-	fepC	97.98	91.76	fepC putative_ferric_iron_ABC_transporter_LCGL_RS18060_NC_017490.1:c1595008-1594232
3822	3	9028	10047	-	fepD	98.46	90.88	fepD putative_ferric_iron_ABC_transporter_LCGL_RS18065_NC_017490.1:c1596029-1595010
3822	3	10025	10966	-	fepB	98.33	90.76	fepB putative_ferric_iron_ABC_transporter_LCGL_RS18070_NC_017490.1:c1596948-1596007
3822	4	106346	107635	-	Putative_collagenase	97.73	94.03	Putative_collagenase NCBI name = U32 family peptidase
3822	6	72340	73350	-	Glyceraldehyde-3-phosphate_dehydrogenase	98.63	99.9	Glyceraldehyde-3-phosphate_dehydrogenase LCGL_RS19790_NC_017490.1:c1929013-
3830	1	24394	25047	-	hemolysin1	97.76	93.12	hemolysin1 LCGL_RS11635F NC_017490.1:c332295-331642 Lactococcus garvieae Lg2
3830	1	78732	80060	+	hemolysin2	99.11	96.39	hemolysin2 LCGL_RS11890:382251-383579 Lactococcus garvieae Lg2 complete
3830	1	221976	222758	+	fecE	98.12	94.51	fecE putative_iron_transporter_LCGL_RS12640_NC_017490.1:544393-545175 Lactococcus
3830	1	222748	223698	+	fecC	98.45	92.11	fecC putative_iron_transporter_LCGL_RS12645NC_017490.1:545165-546115 Lactococcus
3830	1	223695	224633	+	fecD	98.43	92.01	fecD putative_iron_transporter_LCGL_RS12650_NC_017490.1:546112-547050 Lactococcus
3830	1	224645	225586	+	fecB	96.12	94.48	fecB putative_iron_transporter(iron-
3830	1	287627	288436	+	hemolysin3	98.54	91.11	hemolysin3 Name=LCGL_RS12985 615478-616287 Lactococcus garvieae Lg2 complete
3830	10	4342	5643	+	Enolase	100	99.92	Enolase LCGL_RS17440_NC_017490.1:c1490708-1489407 Lactococcus garvieae Lg2
3830	11	22799	24907	+	LPxTG-1	99.58	99.05	LPxTG-1 LCGL_RS14985_NC_017490.1:1023654-1025762 Lactococcus garvieae Lg2
3830	12	39838	41175	+	NADH_oxidase	100	98.88	NADH_oxidase LCGL_RS13300_NC_017490.1:678241-679578 Lactococcus garvieae Lg2
3830	15	9544	10473	+	Adhesin_PsaA	96.27	97.96	Adhesin_PsaA NCBI_name = metal_ABC_transporter_substrate-binding_protein
3830	18	1509	1826	+	1a	97.85	100	1a LCGL_RS12175 transcriptional regulator NC_017490.1:448918-449235 Lactococcus garvieae
3830	18	1860	2627	+	1b	97.46	100	1b LCGL_RS12180 polysaccharide biosynthesis protein NC_017490.1:449269-450036
3830	18	2667	3446	+	1c	98.48	100	1c LCGL_RS12185 polysaccharide biosynthesis protein NC_017490.1:450076-450855 Lactococcus
3830	18	3456	4151	+	1d	99	99.86	1d LCGL_RS12190 tyrosine protein kinase NC_017490.1:450865-451560 Lactococcus garvieae
3830	18	4206	4970	+	1e	98.46	99.48	1e LCGL_RS12195 tyrosine protein phosphatase NC_017490.1:451615-452379 Lactococcus
3830	18	4992	5678	+	1f	99.13	94.76	1f LCGL_RS12200 sugar transferase NC_017490.1:452401-453087 Lactococcus garvieae Lg2
3830	18	5682	6833	+	1g	99.48	96.44	1g LCGL_RS12205 glycosyl transferase NC_017490.1:453091-454242 Lactococcus garvieae Lg2
3830	18	6836	8146	+	1h	99.54	95.58	1h LCGL_RS12210 glycosyl transferase NC_017490.1:454245-455555 Lactococcus garvieae Lg2
3830	18	8130	8817	+	1i	98.85	91.42	1i LCGL_RS12215 acetyltransferase NC_017490.1:455539-456228 Lactococcus garvieae Lg2
3830	18	15264	16163	+	1n	97.51	96.68	1n LCGL_RS12240 exopolysaccharide biosynthesis protein NC_017490.1:461140-462042
3830	18	16188	17090	-	1o	97.83	98.89	1o LCGL_RS12245 LytR family transcriptional regulator NC_017490.1:c462969-462067
3830	18	17196	17321	+	1p	95.45	100	1p LCGL_0447 truncated transposase NC_017490.1:463075-463200 Lactococcus garvieae Lg2
3830	2	8252	9028	-	fepC	97.98	91.89	fepC putative_ferric_iron_ABC_transporter_LCGL_RS18060_NC_017490.1:c1595008-1594232
3830	2	9030	10049	-	fepD	98.46	90.88	fepD putative_ferric_iron_ABC_transporter_LCGL_RS18065_NC_017490.1:c1596029-1595010
3830	2	10027	10968	-	fepB	98.33	90.87	fepB putative_ferric_iron_ABC_transporter_LCGL_RS18070_NC_017490.1:c1596948-1596007
3830	2	113387	114676	+	Putative_collagenase	97.73	93.95	Putative_collagenase NCBI name = U32 family peptidase
3830	20	16967	18679	-	Phosphoglucomutase	99.42	93.93	Phosphoglucomutase LCGL_RS17840_NC_017490.1:1558243-1559955 Lactococcus garvieae
3830	3	50430	52052	-	Adhesin_Pav	98.84	92.42	Adhesin_Pav NCBI name = Putative_fibronectin-binding_protein_LCGL_RS16560
3830	3	70637	71367	+	Sortase_A	99.86	91.79	Sortase_A LCGL_RS16475_NC_017490.1:c1306046-1305315 Lactococcus garvieae Lg2
3830	4	114045	116152	-	feoB	99.43	93.07	feoB putative_ferrous_iron_trasnporter_LCGL_RS10540_BNC_017490.1:c108692-106587
3830	4	116163	116624	-	feoA	97.06	90.91	feoA putative_ferrous_iron_trasnporter__LCGL_RS10545_NC_017490.1:c109166-108705
3830	5	103541	104149	+	Superoxide_dismutase	98.38	95.89	Superoxide_dismutase LCGL_RS11445_NC_017490.1:289210-289818 Lactococcus garvieae
3830	8	72299	73309	-	Glyceraldehyde-3-phosphate_dehydrogenase	98.63	99.9	Glyceraldehyde-3-phosphate_dehydrogenase LCGL_RS19790_NC_017490.1:c1929013-
3831	1	173617	175726	+	LPxTG-1	99.62	98.72	LPxTG-1 LCGL_RS14985_NC_017490.1:1023654-1025762 Lactococcus garvieae Lg2
3831	1	392142	392457	-	LPxTG-6	95.76	99.05	LPxTG-6 LPxTG_surface_protein_LCGL_RS14195_NC_017490.1:870285-870599 Lactococcus
3831	10	4006	5016	+	Glyceraldehyde-3-phosphate_dehydrogenase	98.63	99.8	Glyceraldehyde-3-phosphate_dehydrogenase LCGL_RS19790_NC_017490.1:c1929013-
3831	11	34700	35989	+	Putative_collagenase	97.73	99.22	Putative_collagenase NCBI name = U32 family peptidase
3831	14	9115	9723	-	Superoxide_dismutase	98.38	99.51	Superoxide_dismutase LCGL_RS11445_NC_017490.1:289210-289818 Lactococcus garvieae
3831	2	7902	9614	-	Phosphoglucomutase	99.42	98.89	Phosphoglucomutase LCGL_RS17840_NC_017490.1:1558243-1559955 Lactococcus garvieae
3831	2	19663	21319	-	LPxTG-3	99.52	96.44	LPxTG-3 LCGL_RS17790_NC_017490.1:1548182-1549828 Lactococcus garvieae Lg2
3831	2	95214	98010	+	LPxTG-2	99.43	86.66	LPxTG-2 LCGL_RS16935_NC_017490.1:c1395289-1392494 Lactococcus garvieae Lg2
3831	2	125037	125966	-	Adhesin_PsaA	96.27	99.03	Adhesin_PsaA NCBI_name = metal_ABC_transporter_substrate-binding_protein
3831	2	138097	139398	+	Enolase	100	100	Enolase LCGL_RS17440_NC_017490.1:c1490708-1489407 Lactococcus garvieae Lg2
3831	2	269753	271090	+	NADH_oxidase	100	98.88	NADH_oxidase LCGL_RS13300_NC_017490.1:678241-679578 Lactococcus garvieae Lg2
3831	3	100818	102925	-	feoB	99.43	98.91	feoB putative_ferrous_iron_trasnporter_LCGL_RS10540_BNC_017490.1:c108692-106587
3831	3	102936	103397	-	feoA	97.06	98.7	feoA putative_ferrous_iron_trasnporter__LCGL_RS10545_NC_017490.1:c109166-108705
3831	3	181737	186869	+	Adhesin	99	97.63	Adhesin NCBI name = Cell surface protein (putative Adhesin ) LCGL_RS11015
3831	4	27860	28801	-	fecB	96.12	99.15	fecB putative_iron_transporter(iron-
3831	4	28813	29751	-	fecD	98.43	98.72	fecD putative_iron_transporter_LCGL_RS12650_NC_017490.1:546112-547050 Lactococcus
3831	4	29748	30698	-	fecC	98.45	98.95	fecC putative_iron_transporter_LCGL_RS12645NC_017490.1:545165-546115 Lactococcus
3831	4	30688	31470	-	fecE	98.12	99.23	fecE putative_iron_transporter_LCGL_RS12640_NC_017490.1:544393-545175 Lactococcus
3831	4	174566	175894	-	hemolysin2	99.11	98.87	hemolysin2 LCGL_RS11890:382251-383579 Lactococcus garvieae Lg2 complete
3831	5	24821	25551	-	Sortase_A	99.86	99.45	Sortase_A LCGL_RS16475_NC_017490.1:c1306046-1305315 Lactococcus garvieae Lg2
3831	5	45930	47552	+	Adhesin_Pav	98.84	99.32	Adhesin_Pav NCBI name = Putative_fibronectin-binding_protein_LCGL_RS16560
3831	7	8333	9109	-	fepC	97.98	99.1	fepC putative_ferric_iron_ABC_transporter_LCGL_RS18060_NC_017490.1:c1595008-1594232
3831	7	9111	10130	-	fepD	98.46	98.92	fepD putative_ferric_iron_ABC_transporter_LCGL_RS18065_NC_017490.1:c1596029-1595010
3831	7	10108	11049	-	fepB	98.33	99.58	fepB putative_ferric_iron_ABC_transporter_LCGL_RS18070_NC_017490.1:c1596948-1596007
3831	7	61197	62966	-	LPxTG-4	99.49	98.53	LPxTG-4 LCGL_RS18320_NC_017490.1:c1648641-1646872 Lactococcus garvieae Lg2
3831	8	39032	39841	-	hemolysin3	98.54	99.51	hemolysin3 Name=LCGL_RS12985 615478-616287 Lactococcus garvieae Lg2 complete
3831	9	31134	31787	-	hemolysin1	97.76	98.93	hemolysin1 LCGL_RS11635F NC_017490.1:c332295-331642 Lactococcus garvieae Lg2
3832	1	173617	175726	+	LPxTG-1	99.62	98.72	LPxTG-1 LCGL_RS14985_NC_017490.1:1023654-1025762 Lactococcus garvieae Lg2
3832	1	392142	392457	-	LPxTG-6	95.76	99.05	LPxTG-6 LPxTG_surface_protein_LCGL_RS14195_NC_017490.1:870285-870599 Lactococcus
3832	10	4006	5016	+	Glyceraldehyde-3-phosphate_dehydrogenase	98.63	99.8	Glyceraldehyde-3-phosphate_dehydrogenase LCGL_RS19790_NC_017490.1:c1929013-
3832	11	29303	29428	-	1p	95.45	100	1p LCGL_0447 truncated transposase NC_017490.1:463075-463200 Lactococcus garvieae Lg2
3832	11	29534	30436	+	1o	97.83	98.89	1o LCGL_RS12245 LytR family transcriptional regulator NC_017490.1:c462969-462067
3832	11	30461	31360	-	1n	97.51	96.68	1n LCGL_RS12240 exopolysaccharide biosynthesis protein NC_017490.1:461140-462042
3832	11	37807	38494	-	1i	98.85	91.42	1i LCGL_RS12215 acetyltransferase NC_017490.1:455539-456228 Lactococcus garvieae Lg2
3832	11	38478	39788	-	1h	99.54	95.58	1h LCGL_RS12210 glycosyl transferase NC_017490.1:454245-455555 Lactococcus garvieae Lg2
3832	11	39791	40942	-	1g	99.48	96.44	1g LCGL_RS12205 glycosyl transferase NC_017490.1:453091-454242 Lactococcus garvieae Lg2
3832	11	40946	41632	-	1f	99.13	94.76	1f LCGL_RS12200 sugar transferase NC_017490.1:452401-453087 Lactococcus garvieae Lg2
3832	11	41654	42418	-	1e	98.46	99.48	1e LCGL_RS12195 tyrosine protein phosphatase NC_017490.1:451615-452379 Lactococcus
3832	11	42473	43168	-	1d	99	99.86	1d LCGL_RS12190 tyrosine protein kinase NC_017490.1:450865-451560 Lactococcus garvieae
3832	11	43178	43957	-	1c	98.48	99.87	1c LCGL_RS12185 polysaccharide biosynthesis protein NC_017490.1:450076-450855 Lactococcus
3832	11	43997	44764	-	1b	97.46	99.61	1b LCGL_RS12180 polysaccharide biosynthesis protein NC_017490.1:449269-450036
3832	11	44798	45115	-	1a	97.85	100	1a LCGL_RS12175 transcriptional regulator NC_017490.1:448918-449235 Lactococcus garvieae
3832	12	34700	35989	+	Putative_collagenase	97.73	99.22	Putative_collagenase NCBI name = U32 family peptidase
3832	15	5121	5729	+	Superoxide_dismutase	98.38	99.51	Superoxide_dismutase LCGL_RS11445_NC_017490.1:289210-289818 Lactococcus garvieae
3832	2	79672	81009	-	NADH_oxidase	100	98.88	NADH_oxidase LCGL_RS13300_NC_017490.1:678241-679578 Lactococcus garvieae Lg2
3832	2	211374	212675	-	Enolase	100	100	Enolase LCGL_RS17440_NC_017490.1:c1490708-1489407 Lactococcus garvieae Lg2
3832	2	224806	225735	+	Adhesin_PsaA	96.27	99.03	Adhesin_PsaA NCBI_name = metal_ABC_transporter_substrate-binding_protein
3832	2	252762	255558	-	LPxTG-2	99.43	86.66	LPxTG-2 LCGL_RS16935_NC_017490.1:c1395289-1392494 Lactococcus garvieae Lg2
3832	2	329453	331109	+	LPxTG-3	99.52	96.44	LPxTG-3 LCGL_RS17790_NC_017490.1:1548182-1549828 Lactococcus garvieae Lg2
3832	2	341158	342870	+	Phosphoglucomutase	99.42	98.89	Phosphoglucomutase LCGL_RS17840_NC_017490.1:1558243-1559955 Lactococcus garvieae
3832	3	100818	102925	-	feoB	99.43	98.91	feoB putative_ferrous_iron_trasnporter_LCGL_RS10540_BNC_017490.1:c108692-106587
3832	3	102936	103397	-	feoA	97.06	98.7	feoA putative_ferrous_iron_trasnporter__LCGL_RS10545_NC_017490.1:c109166-108705
3832	3	181737	186869	+	Adhesin	99	97.63	Adhesin NCBI name = Cell surface protein (putative Adhesin ) LCGL_RS11015
3832	4	5157	6485	+	hemolysin2	99.11	98.87	hemolysin2 LCGL_RS11890:382251-383579 Lactococcus garvieae Lg2 complete
3832	4	149581	150363	+	fecE	98.12	99.23	fecE putative_iron_transporter_LCGL_RS12640_NC_017490.1:544393-545175 Lactococcus
3832	4	150353	151303	+	fecC	98.45	98.95	fecC putative_iron_transporter_LCGL_RS12645NC_017490.1:545165-546115 Lactococcus
3832	4	151300	152238	+	fecD	98.43	98.72	fecD putative_iron_transporter_LCGL_RS12650_NC_017490.1:546112-547050 Lactococcus
3832	4	152250	153191	+	fecB	96.12	99.15	fecB putative_iron_transporter(iron-
3832	5	49285	50907	-	Adhesin_Pav	98.84	99.32	Adhesin_Pav NCBI name = Putative_fibronectin-binding_protein_LCGL_RS16560
3832	5	71286	72016	+	Sortase_A	99.86	99.45	Sortase_A LCGL_RS16475_NC_017490.1:c1306046-1305315 Lactococcus garvieae Lg2
3832	7	23281	25050	+	LPxTG-4	99.49	98.53	LPxTG-4 LCGL_RS18320_NC_017490.1:c1648641-1646872 Lactococcus garvieae Lg2
3832	7	75198	76139	+	fepB	98.33	99.58	fepB putative_ferric_iron_ABC_transporter_LCGL_RS18070_NC_017490.1:c1596948-1596007
3832	7	76117	77136	+	fepD	98.46	98.92	fepD putative_ferric_iron_ABC_transporter_LCGL_RS18065_NC_017490.1:c1596029-1595010
3832	7	77138	77914	+	fepC	97.98	99.1	fepC putative_ferric_iron_ABC_transporter_LCGL_RS18060_NC_017490.1:c1595008-1594232
3832	8	38985	39794	-	hemolysin3	98.54	99.51	hemolysin3 Name=LCGL_RS12985 615478-616287 Lactococcus garvieae Lg2 complete
3832	9	44803	45456	+	hemolysin1	97.76	98.93	hemolysin1 LCGL_RS11635F NC_017490.1:c332295-331642 Lactococcus garvieae Lg2
3833	1	28576	29385	-	hemolysin3	98.54	91.11	hemolysin3 Name=LCGL_RS12985 615478-616287 Lactococcus garvieae Lg2 complete
3833	1	91426	92367	-	fecB	96.12	94.48	fecB putative_iron_transporter(iron-
3833	1	92379	93317	-	fecD	98.43	92.01	fecD putative_iron_transporter_LCGL_RS12650_NC_017490.1:546112-547050 Lactococcus
3833	1	93314	94264	-	fecC	98.45	92.11	fecC putative_iron_transporter_LCGL_RS12645NC_017490.1:545165-546115 Lactococcus
3833	1	94254	95036	-	fecE	98.12	94.51	fecE putative_iron_transporter_LCGL_RS12640_NC_017490.1:544393-545175 Lactococcus
3833	1	236952	238280	-	hemolysin2	99.11	96.39	hemolysin2 LCGL_RS11890:382251-383579 Lactococcus garvieae Lg2 complete
3833	1	291965	292618	+	hemolysin1	97.76	93.12	hemolysin1 LCGL_RS11635F NC_017490.1:c332295-331642 Lactococcus garvieae Lg2
3833	1	380486	381094	-	Superoxide_dismutase	98.38	95.89	Superoxide_dismutase LCGL_RS11445_NC_017490.1:289210-289818 Lactococcus garvieae
3833	10	22800	24908	+	LPxTG-1	99.58	99.05	LPxTG-1 LCGL_RS14985_NC_017490.1:1023654-1025762 Lactococcus garvieae Lg2
3833	12	219	1556	-	NADH_oxidase	100	98.88	NADH_oxidase LCGL_RS13300_NC_017490.1:678241-679578 Lactococcus garvieae Lg2
3833	14	18923	19852	-	Adhesin_PsaA	96.27	97.96	Adhesin_PsaA NCBI_name = metal_ABC_transporter_substrate-binding_protein
3833	2	122746	124035	-	Putative_collagenase	97.73	93.95	Putative_collagenase NCBI name = U32 family peptidase
3833	2	226454	227395	+	fepB	98.33	90.87	fepB putative_ferric_iron_ABC_transporter_LCGL_RS18070_NC_017490.1:c1596948-1596007
3833	2	227373	228392	+	fepD	98.46	90.88	fepD putative_ferric_iron_ABC_transporter_LCGL_RS18065_NC_017490.1:c1596029-1595010
3833	2	228394	229170	+	fepC	97.98	91.89	fepC putative_ferric_iron_ABC_transporter_LCGL_RS18060_NC_017490.1:c1595008-1594232
3833	20	16967	18679	-	Phosphoglucomutase	99.42	93.93	Phosphoglucomutase LCGL_RS17840_NC_017490.1:1558243-1559955 Lactococcus garvieae
3833	23	55	957	+	1o	97.83	98.89	1o LCGL_RS12245 LytR family transcriptional regulator NC_017490.1:c462969-462067
3833	23	982	1881	-	1n	97.51	96.68	1n LCGL_RS12240 exopolysaccharide biosynthesis protein NC_017490.1:461140-462042
3833	23	8328	9015	-	1i	98.85	91.42	1i LCGL_RS12215 acetyltransferase NC_017490.1:455539-456228 Lactococcus garvieae Lg2
3833	23	8999	10309	-	1h	99.54	95.58	1h LCGL_RS12210 glycosyl transferase NC_017490.1:454245-455555 Lactococcus garvieae Lg2
3833	23	10312	11463	-	1g	99.48	96.44	1g LCGL_RS12205 glycosyl transferase NC_017490.1:453091-454242 Lactococcus garvieae Lg2
3833	23	11467	12153	-	1f	99.13	94.76	1f LCGL_RS12200 sugar transferase NC_017490.1:452401-453087 Lactococcus garvieae Lg2
3833	23	12175	12939	-	1e	98.46	99.48	1e LCGL_RS12195 tyrosine protein phosphatase NC_017490.1:451615-452379 Lactococcus
3833	23	12994	13689	-	1d	99	100	1d LCGL_RS12190 tyrosine protein kinase NC_017490.1:450865-451560 Lactococcus garvieae
3833	23	13699	14478	-	1c	98.48	99.87	1c LCGL_RS12185 polysaccharide biosynthesis protein NC_017490.1:450076-450855 Lactococcus
3833	23	14518	15285	-	1b	97.46	99.61	1b LCGL_RS12180 polysaccharide biosynthesis protein NC_017490.1:449269-450036
3833	23	15319	15636	-	1a	97.85	100	1a LCGL_RS12175 transcriptional regulator NC_017490.1:448918-449235 Lactococcus garvieae
3833	3	149124	149854	-	Sortase_A	99.86	91.79	Sortase_A LCGL_RS16475_NC_017490.1:c1306046-1305315 Lactococcus garvieae Lg2
3833	3	168439	170061	+	Adhesin_Pav	98.84	92.42	Adhesin_Pav NCBI name = Putative_fibronectin-binding_protein_LCGL_RS16560
3833	4	80556	81017	+	feoA	97.06	90.91	feoA putative_ferrous_iron_trasnporter__LCGL_RS10545_NC_017490.1:c109166-108705
3833	4	81028	83135	+	feoB	99.43	93.07	feoB putative_ferrous_iron_trasnporter_LCGL_RS10540_BNC_017490.1:c108692-106587
3833	7	72299	73309	-	Glyceraldehyde-3-phosphate_dehydrogenase	98.63	99.8	Glyceraldehyde-3-phosphate_dehydrogenase LCGL_RS19790_NC_017490.1:c1929013-
3833	9	4340	5641	+	Enolase	100	99.92	Enolase LCGL_RS17440_NC_017490.1:c1490708-1489407 Lactococcus garvieae Lg2
3834	1	103556	104164	+	Superoxide_dismutase	98.38	95.89	Superoxide_dismutase LCGL_RS11445_NC_017490.1:289210-289818 Lactococcus garvieae
3834	1	192032	192685	-	hemolysin1	97.76	93.12	hemolysin1 LCGL_RS11635F NC_017490.1:c332295-331642 Lactococcus garvieae Lg2
3834	1	246370	247698	+	hemolysin2	99.11	96.39	hemolysin2 LCGL_RS11890:382251-383579 Lactococcus garvieae Lg2 complete
3834	1	389614	390396	+	fecE	98.12	94.51	fecE putative_iron_transporter_LCGL_RS12640_NC_017490.1:544393-545175 Lactococcus
3834	1	390386	391336	+	fecC	98.45	92.11	fecC putative_iron_transporter_LCGL_RS12645NC_017490.1:545165-546115 Lactococcus
3834	1	391333	392271	+	fecD	98.43	92.01	fecD putative_iron_transporter_LCGL_RS12650_NC_017490.1:546112-547050 Lactococcus
3834	1	392283	393224	+	fecB	96.12	94.48	fecB putative_iron_transporter(iron-
3834	1	455265	456074	+	hemolysin3	98.54	91.11	hemolysin3 Name=LCGL_RS12985 615478-616287 Lactococcus garvieae Lg2 complete
3834	10	35764	37872	-	LPxTG-1	99.58	99.05	LPxTG-1 LCGL_RS14985_NC_017490.1:1023654-1025762 Lactococcus garvieae Lg2
3834	12	39837	41174	+	NADH_oxidase	100	98.88	NADH_oxidase LCGL_RS13300_NC_017490.1:678241-679578 Lactococcus garvieae Lg2
3834	14	18923	19852	-	Adhesin_PsaA	96.27	97.96	Adhesin_PsaA NCBI_name = metal_ABC_transporter_substrate-binding_protein
3834	2	8252	9028	-	fepC	97.98	91.89	fepC putative_ferric_iron_ABC_transporter_LCGL_RS18060_NC_017490.1:c1595008-1594232
3834	2	9030	10049	-	fepD	98.46	90.88	fepD putative_ferric_iron_ABC_transporter_LCGL_RS18065_NC_017490.1:c1596029-1595010
3834	2	10027	10968	-	fepB	98.33	90.87	fepB putative_ferric_iron_ABC_transporter_LCGL_RS18070_NC_017490.1:c1596948-1596007
3834	2	113387	114676	+	Putative_collagenase	97.73	93.95	Putative_collagenase NCBI name = U32 family peptidase
3834	20	16967	18679	-	Phosphoglucomutase	99.42	93.93	Phosphoglucomutase LCGL_RS17840_NC_017490.1:1558243-1559955 Lactococcus garvieae
3834	23	95	412	+	1a	97.85	100	1a LCGL_RS12175 transcriptional regulator NC_017490.1:448918-449235 Lactococcus garvieae
3834	23	446	1213	+	1b	97.46	99.61	1b LCGL_RS12180 polysaccharide biosynthesis protein NC_017490.1:449269-450036
3834	23	1253	2032	+	1c	98.48	99.87	1c LCGL_RS12185 polysaccharide biosynthesis protein NC_017490.1:450076-450855 Lactococcus
3834	23	2042	2737	+	1d	99	100	1d LCGL_RS12190 tyrosine protein kinase NC_017490.1:450865-451560 Lactococcus garvieae
3834	23	2792	3556	+	1e	98.46	99.48	1e LCGL_RS12195 tyrosine protein phosphatase NC_017490.1:451615-452379 Lactococcus
3834	23	3578	4264	+	1f	99.13	94.76	1f LCGL_RS12200 sugar transferase NC_017490.1:452401-453087 Lactococcus garvieae Lg2
3834	23	4268	5419	+	1g	99.48	96.44	1g LCGL_RS12205 glycosyl transferase NC_017490.1:453091-454242 Lactococcus garvieae Lg2
3834	23	5422	6732	+	1h	99.54	95.58	1h LCGL_RS12210 glycosyl transferase NC_017490.1:454245-455555 Lactococcus garvieae Lg2
3834	23	6716	7403	+	1i	98.85	91.42	1i LCGL_RS12215 acetyltransferase NC_017490.1:455539-456228 Lactococcus garvieae Lg2
3834	23	13850	14749	+	1n	97.51	96.68	1n LCGL_RS12240 exopolysaccharide biosynthesis protein NC_017490.1:461140-462042
3834	23	14774	15676	-	1o	97.83	98.89	1o LCGL_RS12245 LytR family transcriptional regulator NC_017490.1:c462969-462067
3834	3	50429	52051	-	Adhesin_Pav	98.84	92.42	Adhesin_Pav NCBI name = Putative_fibronectin-binding_protein_LCGL_RS16560
3834	3	70636	71366	+	Sortase_A	99.86	91.79	Sortase_A LCGL_RS16475_NC_017490.1:c1306046-1305315 Lactococcus garvieae Lg2
3834	4	80556	81017	+	feoA	97.06	90.91	feoA putative_ferrous_iron_trasnporter__LCGL_RS10545_NC_017490.1:c109166-108705
3834	4	81028	83135	+	feoB	99.43	93.07	feoB putative_ferrous_iron_trasnporter_LCGL_RS10540_BNC_017490.1:c108692-106587
3834	7	72311	73321	-	Glyceraldehyde-3-phosphate_dehydrogenase	98.63	99.8	Glyceraldehyde-3-phosphate_dehydrogenase LCGL_RS19790_NC_017490.1:c1929013-
3834	9	56025	57326	-	Enolase	100	99.92	Enolase LCGL_RS17440_NC_017490.1:c1490708-1489407 Lactococcus garvieae Lg2
